# Supplementary material for: Two New Nonaborates with {B9} Cluster Open-Frameworks and Short Cutoff Edges
Source: Molecules. 2022 Aug 18;27(16):5279. doi: 10.3390/molecules27165279 (PMC9416470; doi:10.3390/molecules27165279)
Supplement: Supplementary file 1 [file molecules-27-05279-s001.zip]

Archive with 1 entries (1 files):
- molecules-1860973-supplementary.pdf
